# Supplementary material for: Dietary Risk Assessment of Cadmium Exposure Through Commonly Consumed Foodstuffs in Mexico
Source: Foods. 2024 Nov 16;13(22):3649. doi: 10.3390/foods13223649 (PMC11593398; doi:10.3390/foods13223649)
Supplement: Supplementary file 1 [file foods-13-03649-s001.zip]

Archive with 1 entries (1 files):
- foods-3296571-supplementary.xlsx
