# Supplementary material for: Dietary Risk Assessment of Cadmium Exposure Through Commonly Consumed Foodstuffs in Mexico
Source: Foods. 2024 Nov 16;13(22):3649. doi: 10.3390/foods13223649 (PMC11593398; doi:10.3390/foods13223649)
Supplement: Supplementary file 1 [file foods-13-03649-s001.zip › foods-3296571-supplementary.xlsx]

## Sheet: Table S1
	Table S1. Instrumental condition used in the analysis of Cd
	Tempeture	Ramp time	Hold time
	°C	s	s
	80	15	30
	450	10	15
	1600	0	2
	2200	1	2
	*s: seconds

## Sheet: TableS2
Table S2. Complete information for each of the Mexican Foodstuffs analyzed for the determination of Cd concentrations (n=143)
No.	Foodstuff	Food group	Presentation	Ingredients	Place of purchase	Type of packaging	Cd Sample 1 (ng/g)	Cd Sample 2 (ng/g)	Cd mean concentrations (ng/g)	Standar Deviation (ng/g)	Cd Sample 1 (mg/kg)	Cd Sample 2 (mg/kg)	Cd mean concentrations (mg/kg)	Standar Deviation (mg/kg)	Cd Sample 1 (mg/kg)	Cd Sample 2 (mg/kg)	Cd mean concentrations (mg/kg)	Standar Deviation (mg/kg)
1	Apple Juice	Baby foods	Bottle with 113 g	Apple puree prepared from concentrate (80%), water, modified starch, natural flavorings, vitamin C (ascorbic acid), and citric acid	Walmart. San Francisco 1621, Col del Valle Sur, Benito Juárez, 03100 Mexico City, CDMX	Glass	<LoQ	<LoQ	<LoQ	<LoQ	<LoQ	<LoQ	<LoQ	<LoQ	<LoQ	<LoQ	<LoQ	<LoQ
2	Carrot Porridge	Baby foods	Bottle with 113 g	Carrot (80%), water, iron, zinc and folic acid	Walmart. San Francisco 1621, Col del Valle Sur, Benito Juárez, 03100 Mexico City, CDMX	Glass	4.497	4.364	4.4305	0.0940452	0.004497	0.004364	0.0044305	9.40452e-05	0.004497	0.004364	0.0044305	9.40452e-05
3	Chicken, Vegetables and Rice Porridge	Baby foods	Bottle with 113 g	Water, chicken (12.5%), carrots (11%), peas (8%), rice flour (4%), dehydrated potatoes (3%), vegetable oil, modified starch, natural flavorings (beef, chicken, garlic, onion), iron and folic acid	Walmart. San Francisco 1621, Col del Valle Sur, Benito Juárez, 03100 Mexico City, CDMX	Glass	8.011	10.989	9.5	2.10576	0.008011	0.010989	0.0095	0.00210576	0.008011	0.010989	0.0095	0.00210576
4	Infant Formula Soy Milk (Brand 1)	Baby foods	Can with 420 g	Added sugars (corn syrup solids), vegetable oils (palm oil, coconut oil, soybean oil (allergen free) and high oleic sunflower oil), soy protein isolate (vegetable protein), potassium (potassium chloride and potassium citrate), sodium (sodium citrate), magnesium (dibasic magnesium phosphate and magnesium chloride), calcium (calcium carbonate), arachidonic acid (ARA), L-methionine, choline (choline…	San Pablo Pharmacy. Rio Mixcoac Av. 140, Acacias, Benito Juarez, 03240 Mexico City, CDMX	Can	13.441	7.977	10.709	3.86363	0.013441	0.007977	0.010709	0.00386363	0.013441	0.007977	0.010709	0.00386363
5	Infant Formula Soy Milk (Brand 2)	Baby foods	Jar with 400 g	Maltodextrina, proteína de soya, aceites vegetales (oleina de palma, soya, coco, girasol alto en oleico y canola), fosfato de calcio, cloruro de potasio, fosfato dibásico de magnesio, colina, fosfato de potasio, aceite de Mortierella alpina 0,23% (ARA), aceita de alga 0,23% (DHA), vitamina C (ascorbato de sodio y palmitato de ascorbilo), citrato de sodio, cloruo de sodio, hidróxido de potasio, ta…	San Pablo Pharmacy. Rio Mixcoac Av. 140, Acacias, Benito Juarez, 03240 Mexico City, CDMX	Can	5.808	5.291	5.5495	0.365574	0.005808	0.005291	0.0055495	0.000365574	0.005808	0.005291	0.0055495	0.000365574
6	Infant Formula Whole Milk (Brand 2)	Baby foods	Jar with 230 g	OPTIPRO denatured cow whey protein, added sugars (lactose), vegetable oils (palm olein, palm kernel, canola, corn and high oleic sunflower), skim milk, calcium citrate, soy lectin, fish oil 0.25% (DHA), potassium chloride, HMO 0.23% (2'-0-fucosyl lactose), L-phenylalanine, magnesium chloride, vitamin C (sodium ascorbate), sodium chloride, Mortirella alpina oil 0.09% (ARA), sodium phosphate, sodiu…	San Pablo Pharmacy. Rio Mixcoac Av. 140, Acacias, Benito Juarez, 03240 Mexico City, CDMX	Can	<LoQ	<LoQ	<LoQ	<LoQ	<LoQ	<LoQ	<LoQ	<LoQ	<LoQ	<LoQ	<LoQ	<LoQ
7	Infant Formula Whole Milk (Brand 3)	Baby foods	Bag with 120 g	Standardized partially skimmed milk, soluble fiber 11.7%, calcium carbonate, vitamin C, iron, zinc, vitamin A and vitamin D	Walmart. San Francisco 1621, Col del Valle Sur, Benito Juárez, 03100 Mexico City, CDMX	Plastic	<LoQ	<LoQ	<LoQ	<LoQ	<LoQ	<LoQ	<LoQ	<LoQ	<LoQ	<LoQ	<LoQ	<LoQ
8	Infant Formula Whole Milk (Brand 1)	Baby foods	Bottle with 200 ml	Sugars, added (lactose and corn syrup solids), vegetable oils (palm oil, coconut oil, soybean oil (allergen free) and high oleic sunflower oil), skim milk, milk solids (of which: 3.8% MFGM), maltodextrin, polydextrose, galacto-oligosaccharides, soy lectin, calcium (tribasic calcium phosphate, calcium chloride and calcium carbonate), potassium (potassium citrate), arachidonic acid (ARA), sodium (s…	San Pablo Pharmacy. Rio Mixcoac Av. 140, Acacias, Benito Juarez, 03240 Mexico City, CDMX	Can	6.726	2.05	4.388	3.30643	0.006726	0.00205	0.004388	0.00330643	0.006726	0.00205	0.004388	0.00330643
9	Infant Grow & Gain Strawberry Shake	Baby foods	Bottle with 237 ml	Water, corn maltodextrin, sucrose, vegetable oils (canola oil, corn oil, medium chain triglyceride (MCT) oil), milk protein concentrate, soy protein isolate, MINERALS (potassium chloride, magnesium phosphate, tricalcium phosphate, potassium citrate, potassium phosphate, sodium chloride, calcium carbonate, ferrous sulfate, zinc sulfate, manganese sulfate, cupric sulfate, chromium chloride, chromiu…	San Pablo Pharmacy. Rio Mixcoac Av. 140, Acacias, Benito Juarez, 03240 Mexico City, CDMX	Plastic	4.331	6.505	5.418	1.53725	0.004331	0.006505	0.005418	0.00153725	0.004331	0.006505	0.005418	0.00153725
10	Infant Rice Cereal (Brand 1)	Baby foods	Jar with 270 g	Wheat flour (61.2%), rice flour (22.4%), oat flour (7.1%), barley flour (4.9%), soy lecithin, calcium carbonate, dibasic potassium phosphate, natural vanilla flavor, vitamin C (ascorbic acid), magnesium, iron, iron, vanillin, zinc, niacin (nicontinamide), vitamin E (a-tocopherol acetate), copper, vitamin B6 (pyridoxine), vitamin B1 (thiamin), vitamin A (retinol palmitate), folic acid, vitamin D (…	Walmart. San Francisco 1621, Col del Valle Sur, Benito Juárez, 03100 Mexico City, CDMX	Can	18.911	16.433	17.672	1.75221	0.018911	0.016433	0.017672	0.00175221	0.018911	0.016433	0.017672	0.00175221
11	Infant Rice Cereal (Brand 2)	Baby foods	Jar with 270 g	Whole grain oat flour (51.5%), rice flour (22.8%), wheat flour (16.1%), barley flour (5.2%), soy milk, calcium carbonate, dibasic potassium phosphate, natural vanilla flavor, vitamin C (ascorbic acid), magnesium, iron, vanillin, zinc, niacin (nicotinamide), vitamin E (a-tocopherol acetate), sachet, vitamin B6 (pyroxidine), vitamin B1 (thiamin), vitamin A (retinol palmitate), folic acid, vitamin D…	Walmart. San Francisco 1621, Col del Valle Sur, Benito Juárez, 03100 Mexico City, CDMX	Can	23.869	22.718	23.2935	0.81388	0.023869	0.022718	0.0232935	0.00081388	0.023869	0.022718	0.0232935	0.00081388
12	Strawberry and Apple Cereal Snack	Baby foods	Jar with 42 g	Rice flour (33%), whole wheat flour (23.9%), wheat starch, added sugars (sugar), whole oat flour (11.3%), natural flavor (added sugars (strawberry and apple juice concentrate)), choline bitartrate, dried apple, mixed concentrated tocopherols, iron, vitamin E (alpha-tocopherol acetate), sunflower seed lecithin, niacin (nicotinamide), vitamin B6 (pyridoxine), and vitamin B1 (thiamine). Contains: gl…	San Pablo Pharmacy. Rio Mixcoac Av. 140, Acacias, Benito Juarez, 03240 Mexico City, CDMX	Plastic	14.972	11.224	13.098	2.65024	0.014972	0.011224	0.013098	0.00265024	0.014972	0.011224	0.013098	0.00265024
13	Bottled Soft Drink	Beverages	Bottle with 600 ml	Carbonated water, added sugars (sugar and high fructose syrup), class IV caramel, phosphoric acid, flavorings, sucralose (4.4 mg/100 g) and caffeine	Walmart. San Francisco 1621, Col del Valle Sur, Benito Juárez, 03100 Mexico City, CDMX	Plastic	<LoQ	<LoQ	<LoQ	<LoQ	<LoQ	<LoQ	<LoQ	<LoQ	<LoQ	<LoQ	<LoQ	<LoQ
14	Soluble Coffee	Beverages	Bottle with 60 g	100% pure coffee soluble	Walmart. San Francisco 1621, Col del Valle Sur, Benito Juárez, 03100 Mexico City, CDMX	Glass	4.547	3.299	3.923	0.882469	0.004547	0.003299	0.003923	0.000882469	0.004547	0.003299	0.003923	0.000882469
15	Amaranth "Amaranthus spp"	Cereals	Bulk	NA	La Molinera de Abastos SA de CV	None	16.025	21.164	18.5945	3.63382	0.016025	0.021164	0.0185945	0.00363382	0.016025	0.021164	0.0185945	0.00363382
16	Breadcrumbs	Cereals	Bag with 210 g	Harina de trigo (gluten), harina de trigo integral, azúcares añadidos (azúcar), levadura, aceite vegetal, gluten de trigo, salvado de trigo, sal yodada, fibra de avena, harina de trigo fermentada, mono y diglicéridos, cloruro de potasio, enzimas, inulia, DATEM, estearoil lactilato de sodio, propionato de calcio, ácido láctico, ajonjolí, germen de trigo, lecitina de soya, harina de maíz amarillo, …	Walmart. San Francisco 1621, Col del Valle Sur, Benito Juárez, 03100 Mexico City, CDMX	Plastic	70.194	68.451	69.3225	1.23249	0.070194	0.068451	0.0693225	0.00123249	0.070194	0.068451	0.0693225	0.00123249
17	Breakfast Cereal	Cereals	Box with 495 g	Corn, added sugars (sugar), malt, iodized salt, iron, vitamins (vitamin B1, vitamin B6, folic acid, vitamin B12, vitamin D)	Walmart. San Francisco 1621, Col del Valle Sur, Benito Juárez, 03100 Mexico City, CDMX	Cardboard	9.785	6.487	8.136	2.33204	0.009785	0.006487	0.008136	0.00233204	0.009785	0.006487	0.008136	0.00233204
18	Maize "Zea mays"	Cereals	Bag with 100 mL	NA	Fruit and Vegetable Distributor. Central de Abasto, Iztapalapa, Mexico.		7.561	6.511	7.036	0.742462	0.007561	0.006511	0.007036	0.000742462	0.007561	0.006511	0.007036	0.000742462
19	Maize grain "Zea mays"	Cereals	Bulk	NA	Casa Angel. Central de Abastos	None	<LoQ	<LoQ	<LoQ	<LoQ	<LoQ	<LoQ	<LoQ	<LoQ	<LoQ	<LoQ	<LoQ	<LoQ
20	Maize Flour	Cereals	Bag with 1 kg	Nixtamalized white corn, iron (ferrous fumarate), zinc (zinc oxide), Vitamin B3 (niacin), Vitamin B1 (thiamine mononitrate), Vitamin B2 (riboflavin), folic acid	Walmart. San Francisco 1621, Col del Valle Sur, Benito Juárez, 03100 Mexico City, CDMX	Paper	5.511	4.705	5.108	0.569928	0.005511	0.004705	0.005108	0.000569928	0.005511	0.004705	0.005108	0.000569928
21	Crackets	Cereals	12 pieces of 28 g each (336 g total)	Wheat flour, vegetable oil (contains antioxidant TBHQ), added sugars (high fructose syrup), flaked salt, iodized sl, emulsifier (soy lecithin), malt flour, diammonium phosphate, artificial flavorings	Walmart. San Francisco 1621, Col del Valle Sur, Benito Juárez, 03100 Mexico City, CDMX	Cardboard	10.675	10.963	10.819	0.203647	0.010675	0.010963	0.010819	0.000203647	0.010675	0.010963	0.010819	0.000203647
22	French Fries (Street Stand)	Cereals	A half-kilo bag	NA	Repostelandia	Plastic	37.201	46.999	42.1	6.92823	0.037201	0.046999	0.0421	0.00692823	0.037201	0.046999	0.0421	0.00692823
23	Oat "Avena sativa"	Cereals	Bag with 400 g	Whole grain oat flakes	Walmart. San Francisco 1621, Col del Valle Sur, Benito Juárez, 03100 Mexico City, CDMX	Plastic	3.206	7.706	5.456	3.18198	0.003206	0.007706	0.005456	0.00318198	0.003206	0.007706	0.005456	0.00318198
24	Potato "Solanum tuberosum"	Cereals	One Piece	NA	Greengrocer's. Central de Abastos	None	9.367	8.861	9.114	0.357796	0.009367	0.008861	0.009114	0.000357796	0.009367	0.008861	0.009114	0.000357796
25	Pre-Cooked Rice	Cereals	Bag with 300 g	Precooked rice (precooked long grain rice, vitamin B3 (niacin), iron (ferric orthophosphate), vitamin B1 (thiamine), folic acid)	Walmart. San Francisco 1621, Col del Valle Sur, Benito Juárez, 03100 Mexico City, CDMX	Plastic	15.224	19.167	17.1955	2.78812	0.015224	0.019167	0.0171955	0.00278812	0.015224	0.019167	0.0171955	0.00278812
26	Rice "Oryza sativa" (Brand 1)	Cereals	Bag with 900 g	Long grain rice	Walmart. San Francisco 1621, Col del Valle Sur, Benito Juárez, 03100 Mexico City, CDMX	Plastic	29.4501	30.144	29.797	0.490661	0.0294501	0.030144	0.029797	0.000490661	0.0294501	0.030144	0.029797	0.000490661
27	Rice "Oryza sativa"(Brand 2)	Cereals	Bag with 1 kg	Super extra rice	Walmart. San Francisco 1621, Col del Valle Sur, Benito Juárez, 03100 Mexico City, CDMX	Plastic	27.985	26.376	27.1805	1.13773	0.027985	0.026376	0.0271805	0.00113773	0.027985	0.026376	0.0271805	0.00113773
28	Rice "Oryza sativa" (Brand 3)	Cereals	Bag with 907 g	Super extra rice	Walmart. San Francisco 1621, Col del Valle Sur, Benito Juárez, 03100 Mexico City, CDMX	Plastic	26.514	35.024	30.769	6.01748	0.026514	0.035024	0.030769	0.00601748	0.026514	0.035024	0.030769	0.00601748
29	Rice Cake	Cereals	A casserole dish	Whole grain rice	Walmart. San Francisco 1621, Col del Valle Sur, Benito Juárez, 03100 Mexico City, CDMX	Plastic	23.134	25.025	24.0795	1.33714	0.023134	0.025025	0.0240795	0.00133714	0.023134	0.025025	0.0240795	0.00133714
30	Rice Flour	Cereals	Box with 500 g	Rice flour enriched with vitamin B3 (niacin), vitamin B1 (thiamine), zinc (zinc oxide), vitamin B2 (riboflavin) and iron (ferrous fumarate)	Walmart. San Francisco 1621, Col del Valle Sur, Benito Juárez, 03100 Mexico City, CDMX	Cardboard	33.639	39.565	36.602	4.19031	0.033639	0.039565	0.036602	0.00419031	0.033639	0.039565	0.036602	0.00419031
31	Wheat Cookies	Cereals	Bag with 140 g in 7 pallets	Wheat flour, vegetable oil, corn starch, seasoning (iodized salt, citric acid, silicon dioxide, and monosodium glutamate), sodium bicarbonate, and yellow 6. Contains gluten (wheat)	Walmart. San Francisco 1621, Col del Valle Sur, Benito Juárez, 03100 Mexico City, CDMX	Cardboard	30.959	35.471	33.215	3.19047	0.030959	0.035471	0.033215	0.00319047	0.030959	0.035471	0.033215	0.00319047
32	Wheat Flour (Brand 1)	Cereals	Bag with 1 kg	Wheat flour added with folic acid, iron (ferrous fumarate), zinc (zinc oxide), restored with vitamin B1, B2 and B3, wheat bran (16%), enzymes, ascorbic acid and benzoyl peroxide. Contains wheat gluten	Walmart. San Francisco 1621, Col del Valle Sur, Benito Juárez, 03100 Mexico City, CDMX	Paper	31.216	33.757	32.4865	1.79676	0.031216	0.033757	0.0324865	0.00179676	0.031216	0.033757	0.0324865	0.00179676
33	Wheat Flour (Brand 2)	Cereals	Bag with 1 kg	Wheat flour, benzoyl peroxide, iron (ferrous fumarate), zinc (zinc oxide), niacin, vitamin B1 (thiamine mononitrate), vitamin B2 (riboflavin), folic acid (vitamin B9) and enzymes	Walmart. San Francisco 1621, Col del Valle Sur, Benito Juárez, 03100 Mexico City, CDMX	Paper	35.449	44.587	40.018	6.46154	0.035449	0.044587	0.040018	0.00646154	0.035449	0.044587	0.040018	0.00646154
34	Wheat Tortillas	Cereals	Bag with 306 g	Wheat flour (gluten), vegetable fat and oil, iodized salt, mono and diglycerides, starch, enzymes, added sugars (sugar), milk solids, calcium propionate, lactic acid, sorbic acid, enzymes (soy), monocalcium phosphate. Contains: gluten, milk, soy. May contain: egg	Walmart. San Francisco 1621, Col del Valle Sur, Benito Juárez, 03100 Mexico City, CDMX	Plastic	27.607	28.741	28.174	0.801859	0.027607	0.028741	0.028174	0.000801859	0.027607	0.028741	0.028174	0.000801859
35	White Bread (Bakery)	Cereals	One Piece	NA	Walmart. San Francisco 1621, Col del Valle Sur, Benito Juárez, 03100 Mexico City, CDMX	None	22.91	22.468	22.689	0.312541	0.02291	0.022468	0.022689	0.000312541	0.02291	0.022468	0.022689	0.000312541
36	White Bread (Brand 1)	Cereals	Bag with 460 g	Wheat flour (gluten), yeast, added sugars (sugar), vegetable oil, iodized salt, mono and diglycerides, calcium propionate, calcium chloride, potassium chloride, enzymes (soy), lactic acid, DATEM. Contains: gluten, and soy May contain: milk, nut, egg and sesame.	Walmart. San Francisco 1621, Col del Valle Sur, Benito Juárez, 03100 Mexico City, CDMX	Plastic	36.882	38.802	37.842	1.35765	0.036882	0.038802	0.037842	0.00135765	0.036882	0.038802	0.037842	0.00135765
37	Whole Wheat Bread (Bakery)	Cereals	One Piece	NA	Walmart. San Francisco 1621, Col del Valle Sur, Benito Juárez, 03100 Mexico City, CDMX	None	41.397	31.687	36.542	6.86601	0.041397	0.031687	0.036542	0.00686601	0.041397	0.031687	0.036542	0.00686601
38	Whole Wheat Bread (Brand 1)	Cereals	Bag with 480 g	Whole wheat flour (gluten), added sugars (sugar), yeast, wheat gluten, fermented wheat flour, vegetable oil, iodized salt, soy lecithin, inulin, mono and diglycerides, DATEM, enzymes, lactic acid, potassium chloride. Contains gluten and soy. May contain: milk, nuts, egg, and sesame	Walmart. San Francisco 1621, Col del Valle Sur, Benito Juárez, 03100 Mexico City, CDMX	Plastic	33.604	31.873	32.7385	1.224	0.033604	0.031873	0.0327385	0.001224	0.033604	0.031873	0.0327385	0.001224
39	Ancho Chili "Capsicum annuum"	Condiments and spices	Bag with 100 g	Ancho dried chili	Walmart. San Francisco 1621, Col del Valle Sur, Benito Juárez, 03100 Mexico City, CDMX	Plastic	59.478	58.853	59.1655	0.441942	0.059478	0.058853	0.0591655	0.000441942	0.059478	0.058853	0.0591655	0.000441942
40	Black Pepper "Piper nigrum L"	Condiments and spices	Bulk	NA	La Molinera de Abastos SA de CV	None	20.707	17.991	19.349	1.9205	0.020707	0.017991	0.019349	0.0019205	0.020707	0.017991	0.019349	0.0019205
41	Canned Green Chili	Condiments and spices	Tin with 121 g drained dough	Jalapeño bell pepper, water, carrot, vinegar, onion, iodized salt, vegetable oil and spices. May contain: soy and wheat	Bodega Aurrera. Av. Sta. Lucia 185, Alfonso XIII, Álvaro Obregón, 1419 Mexico City, CDMX	Can	<LoQ	<LoQ	<LoQ	<LoQ	<LoQ	<LoQ	<LoQ	<LoQ	<LoQ	<LoQ	<LoQ	<LoQ
42	Chicken Broth Cubes	Condiments and spices	Box with 8 cubes of 10. 5 g each	Iodized salt, hydrogenated vegetable oil, monosodium glutamate, corn starch, sugar, non-hydrogenated chicken meat and fat, flavor, water, onion, spices and herbs, disodium inosinate and guanylate, citric acid, natural coloring (caramel class IV and annatto) and artificial coloring (yellow 5 (tartrazine) and yellow 6)	Walmart. San Francisco 1621, Col del Valle Sur, Benito Juárez, 03100 Mexico City, CDMX	Cardboard	<LoQ	<LoQ	<LoQ	<LoQ	<LoQ	<LoQ	<LoQ	<LoQ	<LoQ	<LoQ	<LoQ	<LoQ
43	Chili Powder	Condiments and spices	Bottle with 142 g	Mixture of chilies, iodized sea salt, citric acid, potassium citrate and 0.5% silicon dioxide	Walmart. San Francisco 1621, Col del Valle Sur, Benito Juárez, 03100 Mexico City, CDMX	Plastic	21.182	34.426	27.804	9.36492	0.021182	0.034426	0.027804	0.00936492	0.021182	0.034426	0.027804	0.00936492
44	Guajillo Chili "Capsicum annuum 'Guajillo'"	Condiments and spices	Bag with 100 g	Guajillo dried chili	Walmart. San Francisco 1621, Col del Valle Sur, Benito Juárez, 03100 Mexico City, CDMX	Plastic	13.39	23.338	18.364	7.0343	0.01339	0.023338	0.018364	0.0070343	0.01339	0.023338	0.018364	0.0070343
45	Industrialized Sauce	Condiments and spices	Bottle with 370 ml	Water, dried chili peppers, acetic acid, iodized salt, seasoning, spices and 0.1% sodium benzoate as preservative	Walmart. San Francisco 1621, Col del Valle Sur, Benito Juárez, 03100 Mexico City, CDMX	Glass	8.194	9.636	8.915	1.01965	0.008194	0.009636	0.008915	0.00101965	0.008194	0.009636	0.008915	0.00101965
46	Mole	Condiments and spices	Bulk	NA	La Molinera de Abastos SA de CV	None	23.217	15.695	19.456	5.31886	0.023217	0.015695	0.019456	0.00531886	0.023217	0.015695	0.019456	0.00531886
47	Paprika "Capsicum annuum"	Condiments and spices	Bulk	NA	La Molinera de Abastos SA de CV	None	34.821	33.633	34.227	0.840043	0.034821	0.033633	0.034227	0.000840043	0.034821	0.033633	0.034227	0.000840043
48	Saffron "Crocus sativus"	Condiments and spices	A sachet Bulk	NA	Puesto ambulante en La Nueva Viga	None	24.872	23.307	24.0895	1.10662	0.024872	0.023307	0.0240895	0.00110662	0.024872	0.023307	0.0240895	0.00110662
49	Turmeric "Curcuma longa L."	Condiments and spices	Bulk	NA	La Molinera de Abastos SA de CV	None	45.479	37.143	41.311	5.89444	0.045479	0.037143	0.041311	0.00589444	0.045479	0.037143	0.041311	0.00589444
50	Asadero Cheese	Dairy	Bag with 400 g	Pasteurized partially skimmed cow's milk, iodized salt, lactic cultures, calcium chloride and rennet. Contains milk	MEGA Soriana. Av. Revolución 780, San Juan, Benito Juárez, 03730 Mexico City, CDMX	Plastic	<LoQ	<LoQ	<LoQ	<LoQ	<LoQ	<LoQ	<LoQ	<LoQ	<LoQ	<LoQ	<LoQ	<LoQ
51	Manchego Cheese	Dairy	Box with 200 g	Pasteurized whole cow's milk, lactic culture, iodized salt, calcium chloride, enzymes, sodium nitrate, annato extract	Walmart. San Francisco 1621, Col del Valle Sur, Benito Juárez, 03100 Mexico City, CDMX	Plastic	<LoQ	<LoQ	<LoQ	<LoQ	<LoQ	<LoQ	<LoQ	<LoQ	<LoQ	<LoQ	<LoQ	<LoQ
52	Natural Yogurt	Dairy	Jar with 900 g	Pasteurized whole milk, grenetin, carob gum, lactic cultures and natamycin	Walmart. San Francisco 1621, Col del Valle Sur, Benito Juárez, 03100 Mexico City, CDMX	Plastic	<LoQ	<LoQ	<LoQ	<LoQ	<LoQ	<LoQ	<LoQ	<LoQ	<LoQ	<LoQ	<LoQ	<LoQ
53	Whole Liquid Milk (Brand 1)	Dairy	Bottle with 1 L	Sugars, added (lactose and corn syrup solids), vegetable oils (palm oil, coconut oil, soybean oil (allergen free) and high oleic sunflower oil), skim milk, milk solids (of which: 3.8% MFGM), maltodextrin, polydextrose, galacto-oligosaccharides, soy lectin, calcium (tribasic calcium phosphate, calcium chloride and calcium carbonate), potassium (potassium citrate), arachidonic acid (ARA), sodium (s…	Walmart. San Francisco 1621, Col del Valle Sur, Benito Juárez, 03100 Mexico City, CDMX	Plastic	<LoQ	<LoQ	<LoQ	<LoQ	<LoQ	<LoQ	<LoQ	<LoQ	<LoQ	<LoQ	<LoQ	<LoQ
54	Petit Suisse	Dairy	4 individual pieces of 42 g (168 g total)	Pasteurized whole milk, milk solids, strawberry preparation 12.5% (added sugars (sugar and fructose), strawberry puree, modified starch, tricalcium phosphate, flavorings, moltodextrin, citric acid, vitamins (D and C), guar gum, cormin, potassium sorbate and beta carotene, inulin, moltodextrin, calcium chloride, lactic cultures, carrageenan and rennet. Contains milk and strawberry. Milk fat 1.7%.	Walmart. San Francisco 1621, Col del Valle Sur, Benito Juárez, 03100 Mexico City, CDMX	Plastic	<LoQ	<LoQ	<LoQ	<LoQ	<LoQ	<LoQ	<LoQ	<LoQ	<LoQ	<LoQ	<LoQ	<LoQ
55	Whole Liquid Milk (Brand 2)	Dairy	Jar with 1 L	Partially skimmed milk and vitamins A and D. Contains milk (casein and lactose)	Walmart. San Francisco 1621, Col del Valle Sur, Benito Juárez, 03100 Mexico City, CDMX	Cardboard	<LoQ	<LoQ	<LoQ	<LoQ	<LoQ	<LoQ	<LoQ	<LoQ	<LoQ	<LoQ	<LoQ	<LoQ
56	Butter	Fats and oils	Bar with 90 g	Cow's milk fat, milk solids, soy lectin, mono and diglycerides of fatty acids, sodium benzoate and potassium sorbate as preservatives. Contains: Soy lectin, casein (milk), lactose (milk)	Walmart. San Francisco 1621, Col del Valle Sur, Benito Juárez, 03100 Mexico City, CDMX	Aluminium	7.654	7.733	7.6935	0.0558614	0.007654	0.007733	0.0076935	5.58614e-05	0.007654	0.007733	0.0076935	5.58614e-05
57	Hass Avocado "Persea americana"	Fats and oils	One Piece		Fruit and Vegetable Distributor. Central de Abasto, Iztapalapa, Mexico.	None	9.968	8.1	9.034	1.32088	0.009968	0.0081	0.009034	0.00132088	0.009968	0.0081	0.009034	0.00132088
58	Lard (Bulk)	Fats and oils	100 grams		El Rincón Tapatío. Central de Abastos	None	<LoQ	<LoQ	<LoQ	<LoQ	<LoQ	<LoQ	<LoQ	<LoQ	<LoQ	<LoQ	<LoQ	<LoQ
59	Margarine	Fats and oils	Jar with 190 g	Hydrogenated and non-hydrogenated edible vegetable oils, water, iodized salt, mono and diglycerides, soy lectin, potassium sorbate, citric acid, whey protein, flavor, vitamin A, vitamin D, annatto, turmeric. Contains milk and soy	Walmart. San Francisco 1621, Col del Valle Sur, Benito Juárez, 03100 Mexico City, CDMX	Plastic	<LoQ	<LoQ	<LoQ	<LoQ	<LoQ	<LoQ	<LoQ	<LoQ	<LoQ	<LoQ	<LoQ	<LoQ
60	Mayonnaise	Fats and oils	Bottle with 228 g	Vegetable oil (soybean), egg yolk, water, cane alcohol vinegar, added sugars (sugar and lemon juice (o.3%)), iodized salt, spices	Walmart. San Francisco 1621, Col del Valle Sur, Benito Juárez, 03100 Mexico City, CDMX	Glass	<LoQ	<LoQ	<LoQ	<LoQ	<LoQ	<LoQ	<LoQ	<LoQ	<LoQ	<LoQ	<LoQ	<LoQ
61	Sour Cream (Brand 1)	Fats and oils	Bag with 100 mL	NA	Cremería Ramírez	Plastic	<LoQ	<LoQ	<LoQ	<LoQ	<LoQ	<LoQ	<LoQ	<LoQ	<LoQ	<LoQ	<LoQ	<LoQ
62	Sour Cream (Brand 2)	Fats and oils	Bottle with 200 ml	Cow's milk cream with 25% fat, citric acid, stabilizer (guar gum, added sugars (corn syrup solids), cellulose gum, sodium citrate, carrageenan, mono and diglycerides, sodium alginate, carob gum), iodized salt, artificial flavor and natamycin. Contains milk: casein and lactose	Walmart. San Francisco 1621, Col del Valle Sur, Benito Juárez, 03100 Mexico City, CDMX	Plastic	<LoQ	<LoQ	<LoQ	<LoQ	<LoQ	<LoQ	<LoQ	<LoQ	<LoQ	<LoQ	<LoQ	<LoQ
63	Vegetable Oil (Brand 1)	Fats and oils	Bottle with 946 ml	Pure edible vegetable oil from soybeans and 0.01% antioxidant (TBHQ)	Walmart. San Francisco 1621, Col del Valle Sur, Benito Juárez, 03100 Mexico City, CDMX	Plastic	<LoQ	<LoQ	<LoQ	<LoQ	<LoQ	<LoQ	<LoQ	<LoQ	<LoQ	<LoQ	<LoQ	<LoQ
64	Vegetable Oil (Brand 2)	Fats and oils	Bottle with 845 ml (772 g)	Pure edible canola oil and 0.004% TBHQ as an antioxidant	Walmart. San Francisco 1621, Col del Valle Sur, Benito Juárez, 03100 Mexico City, CDMX	Plastic	<LoQ	<LoQ	<LoQ	<LoQ	<LoQ	<LoQ	<LoQ	<LoQ	<LoQ	<LoQ	<LoQ	<LoQ
65	Golden Yellow Apple "Malus domestica 'golden delicious'"	Fruits	One kilogram	NA	Catedral. Central de Abastos	None	<LoQ	<LoQ	<LoQ	<LoQ	<LoQ	<LoQ	<LoQ	<LoQ	<LoQ	<LoQ	<LoQ	<LoQ
66	Grape "Vitis vinifera"	Fruits	One kilogram	NA	Catedral. Central de Abastos	None	<LoQ	<LoQ	<LoQ	<LoQ	<LoQ	<LoQ	<LoQ	<LoQ	<LoQ	<LoQ	<LoQ	<LoQ
67	Grapefruit "Citrus paradisi"	Fruits	One Piece	NA	Productos F.M.M Selectos	None	<LoQ	<LoQ	<LoQ	<LoQ	<LoQ	<LoQ	<LoQ	<LoQ	<LoQ	<LoQ	<LoQ	<LoQ
68	Guava "Psidium guajava"	Fruits	One kilogram	NA	Catedral. Central de Abastos	None	<LoQ	<LoQ	<LoQ	<LoQ	<LoQ	<LoQ	<LoQ	<LoQ	<LoQ	<LoQ	<LoQ	<LoQ
69	Lime "Citrus autantifolia"	Fruits	One Piece	NA	Greengrocer's. Central de Abastos	None	<LoQ	<LoQ	<LoQ	<LoQ	<LoQ	<LoQ	<LoQ	<LoQ	<LoQ	<LoQ	<LoQ	<LoQ
70	Melon "Cucumis melo"	Fruits	One Piece	NA	Central de Abastos	None	58.354	41.952	50.153	11.598	0.058354	0.041952	0.050153	0.011598	0.058354	0.041952	0.050153	0.011598
71	Orange "Citrus sinensis L."	Fruits	One Piece	NA	Productos F.M.M. Selectos	None	<LoQ	<LoQ	<LoQ	<LoQ	<LoQ	<LoQ	<LoQ	<LoQ	<LoQ	<LoQ	<LoQ	<LoQ
72	Strawberry "Fragaria x anassa"	Fruits	Bulk	NA	Catedral. Central de Abastos	None	40.576	50.367	45.4715	6.92328	0.040576	0.050367	0.0454715	0.00692328	0.040576	0.050367	0.0454715	0.00692328
73	Ataulfo Mango "Mangifera indica 'Ataulfo'"	Fruits	One Piece	NA	Diacional - Local I-19	None	<LoQ	<LoQ	<LoQ	<LoQ	<LoQ	<LoQ	<LoQ	<LoQ	<LoQ	<LoQ	<LoQ	<LoQ
74	Manila Mango "Mangifera indica 'Manila"	Fruits	One Piece	NA	Diacional - Local I-20	None	<LoQ	<LoQ	<LoQ	<LoQ	<LoQ	<LoQ	<LoQ	<LoQ	<LoQ	<LoQ	<LoQ	<LoQ
75	Banana Tabasco "Musa × paradisiaca"	Fruits	One Piece	NA	Central de Abastos	None	<LoQ	<LoQ	<LoQ	<LoQ	<LoQ	<LoQ	<LoQ	<LoQ	<LoQ	<LoQ	<LoQ	<LoQ
76	Papaya "Carica papaya"	Fruits	One Piece	NA	Central de Abastos	None	<LoQ	<LoQ	<LoQ	<LoQ	<LoQ	<LoQ	<LoQ	<LoQ	<LoQ	<LoQ	<LoQ	<LoQ
77	Watermelon “Citrullus lanatus”	Fruits	One Piece	NA	Central de Abastos	None	15.157	15.898	15.5275	0.523966	0.015157	0.015898	0.0155275	0.000523966	0.015157	0.015898	0.0155275	0.000523966
78	Black Beans "Phaseolus vulgaris"	Legumes	Jar with 250 g	Black bean. May contain gluten (wheat) and soy	Walmart. San Francisco 1621, Col del Valle Sur, Benito Juárez, 03100 Mexico City, CDMX	Plastic	15.055	18.938	16.9965	2.7457	0.015055	0.018938	0.0169965	0.0027457	0.015055	0.018938	0.0169965	0.0027457
79	Black Canned Beans	Legumes	4 individual pieces of 42 g (168 g total)	Frijol negro, agua, cebolla, pasta de tomate, sal yodada, chile jalapeño, aceite vegetal, glutamato monosódico y ajo.	Walmart. San Francisco 1621, Col del Valle Sur, Benito Juárez, 03100 Mexico City, CDMX	Can	6.362	7.106	6.734	0.526087	0.006362	0.007106	0.006734	0.000526087	0.006362	0.007106	0.006734	0.000526087
80	Fava Bean "Vicia faba"	Legumes	Bulk	NA	La Molinera de Abastos SA de Cv	None	9.606	8.693	9.1495	0.645588	0.009606	0.008693	0.0091495	0.000645588	0.009606	0.008693	0.0091495	0.000645588
81	Chick Beans "Cicer arietinum"	Legumes	Bag with 3 pieces of 30 g each	NA	NUTS&SEEDS. Central de Abastos	None	8.566	7.661	8.1135	0.639932	0.008566	0.007661	0.0081135	0.000639932	0.008566	0.007661	0.0081135	0.000639932
82	Lentils "Lens culinaris"	Legumes	Bag with 500 g	Lentil. May contain gluten (wheat) and soy	Walmart. San Francisco 1621, Col del Valle Sur, Benito Juárez, 03100 Mexico City, CDMX	Plastic	7.198	5.619	6.4085	1.11652	0.007198	0.005619	0.0064085	0.00111652	0.007198	0.005619	0.0064085	0.00111652
83	Lentils Instant Soup	Legumes	Bag with 91 g	Lentils (69.44%) (whole brown lentil and green lentil powder), fortified wheat flour (wheat flour, zinc, iron, niacin, thiamin, riboflavin and folic acid), corn starch, iodized salt, tomato powder, flavorings (natural and nature identical), non-hydrogenated vegetable fat, non-hydrogenated smoked bacon fat, monosodium glutamate, silica, yeast extract, spice, garlic powder, disodium inosinate and g…	Walmart. San Francisco 1621, Col del Valle Sur, Benito Juárez, 03100 Mexico City, CDMX	Plastic	5.486	8.026	6.756	1.79605	0.005486	0.008026	0.006756	0.00179605	0.005486	0.008026	0.006756	0.00179605
84	Soybean "Glycine max l. merr. "	Legumes	Box with 349 g	Water, soybeans, soy protein isolate, gluconolactone (acidity regulator), calcium chloride (stabilizer). Contains: soybean	MEGA Soriana. Av. Revolución 780, San Juan, Benito Juárez, 03730 Mexico City, CDMX	Cardboard	6.934	11.434	9.184	3.18198	0.006934	0.011434	0.009184	0.00318198	0.006934	0.011434	0.009184	0.00318198
85	White Bean "Phaseolus vulgaris "	Legumes	Bag with 500 g	Small bean. May contain gluten (wheat) and soy.	Walmart. San Francisco 1621, Col del Valle Sur, Benito Juárez, 03100 Mexico City, CDMX	Plastic	<LoQ	<LoQ	<LoQ	<LoQ	<LoQ	<LoQ	<LoQ	<LoQ	<LoQ	<LoQ	<LoQ	<LoQ
86	Beef (Brand 1)	Meats, sausages and eggs	100 grams	NA	El Rincón Tapatío. Central de Abastos	None	<LoQ	<LoQ	<LoQ	<LoQ	<LoQ	<LoQ	<LoQ	<LoQ	<LoQ	<LoQ	<LoQ	<LoQ
87	Beef (Brand 2)	Meats, sausages and eggs	One Piece	NA	Walmart. San Francisco 1621, Col del Valle Sur, Benito Juárez, 03100 Mexico City, CDMX	None	6.541	5.647	6.094	0.632153	0.006541	0.005647	0.006094	0.000632153	0.006541	0.005647	0.006094	0.000632153
88	Chicken	Meats, sausages and eggs	One Piece	Chicken, iodized salt, corn flour, chili (guajillo), citric acid, natural and nature identical flavors, starch, soy protein, added sugars (sugar, corn syrup), monosodium glutamate, yeast hydrolyzate, red 40, yellow 6, curcumin, sodium phosphate, turkey protein and xanthan gum. Contains: Soy. May contain: Gluten, milk and egg	Walmart. San Francisco 1621, Col del Valle Sur, Benito Juárez, 03100 Mexico City, CDMX	Plastic	<LoQ	<LoQ	<LoQ	<LoQ	<LoQ	<LoQ	<LoQ	<LoQ	<LoQ	<LoQ	<LoQ	<LoQ
89	Chicken Liver	Meats, sausages and eggs	One Piece	NA	Churubusco Market	None	13.551	9.514	11.5325	2.85459	0.013551	0.009514	0.0115325	0.00285459	0.013551	0.009514	0.0115325	0.00285459
90	Egg (Brand 1)	Meats, sausages and eggs	Box with 12 pieces	Egg	Walmart. San Francisco 1621, Col del Valle Sur, Benito Juárez, 03100 Mexico City, CDMX	Cardboard	<LoQ	<LoQ	<LoQ	<LoQ	<LoQ	<LoQ	<LoQ	<LoQ	<LoQ	<LoQ	<LoQ	<LoQ
91	Egg (Brand 2)	Meats, sausages and eggs	Box with 12 eggs	Egg	Walmart. San Francisco 1621, Col del Valle Sur, Benito Juárez, 03100 Mexico City, CDMX	Plastic	4.761	9.015	6.888	3.00803	0.004761	0.009015	0.006888	0.00300803	0.004761	0.009015	0.006888	0.00300803
92	Pork (Brand 1)	Meats, sausages and eggs	100 grams	NA	El Rincón Tapatío. Central de Abastos	None	<LoQ	<LoQ	<LoQ	<LoQ	<LoQ	<LoQ	<LoQ	<LoQ	<LoQ	<LoQ	<LoQ	<LoQ
93	Pork (Brand 2)	Meats, sausages and eggs	One Piece	NA	Walmart. San Francisco 1621, Col del Valle Sur, Benito Juárez, 03100 Mexico City, CDMX	None	<LoQ	<LoQ	<LoQ	<LoQ	<LoQ	<LoQ	<LoQ	<LoQ	<LoQ	<LoQ	<LoQ	<LoQ
94	Pork Ham (Brand 1)	Meats, sausages and eggs	0.250 kg sliced	NA	HM CENTRAL DE ALIMENTOS	Plastic	12.974	11.497	12.2355	1.0444	0.012974	0.011497	0.0122355	0.0010444	0.012974	0.011497	0.0122355	0.0010444
95	Pork Ham (Brand 2)	Meats, sausages and eggs	0.250 kg sliced	NA	HM CENTRAL DE ALIMENTOS	Plastic	11.683	10.195	10.939	1.05217	0.011683	0.010195	0.010939	0.00105217	0.011683	0.010195	0.010939	0.00105217
96	Sausage "Longaniza"	Meats, sausages and eggs	100 grams	NA	El Rincón Tapatío. Central de Abastos	None	13.702	10.904	12.303	1.97848	0.013702	0.010904	0.012303	0.00197848	0.013702	0.010904	0.012303	0.00197848
97	Turkey Sausages (Brand 1)	Meats, sausages and eggs	Bag with 500 g	Meat (chicken meat, turkey meat), water, starch, soy protein, flavorings, mustard flour, iodized salt, carrageenan (stabilizer), added sugars (dextrose), calcium lactate (acidity regulator), sodium alginate (stabilizer), guar gum (emulsifier), potassium chloride (flavor enhancer), sodium phosphate (humectant), sodium erythorbate (antioxidant), spices, sodium nitrite (color retention agent), carmi…	MEGA Soriana. Av. Revolución 780, San Juan, Benito Juárez, 03730 Mexico City, CDMX	Plastic	<LoQ	<LoQ	<LoQ	<LoQ	<LoQ	<LoQ	<LoQ	<LoQ	<LoQ	<LoQ	<LoQ	<LoQ
98	Turkey sausages (Brand 2)	Meats, sausages and eggs	Bag with 500 g	Turkey meat, water, modified starch, soy protein, iodized salt, artificial flavor, starch, lactic acid, sodium phosphate, sodium erythorbate, sodium nitrite, carmine. Contains: soy, walnut. May contain: milk, egg, wheat and (gluten)	MEGA Soriana. Av. Revolución 780, San Juan, Benito Juárez, 03730 Mexico City, CDMX	Plastic	13.136	16.895	15.0155	2.65801	0.013136	0.016895	0.0150155	0.00265801	0.013136	0.016895	0.0150155	0.00265801
99	Peanuts	Nuts and seeds	Bulk	NA	La Molinera de Abastos SA de CV	None	29.603	27.754	28.6785	1.30744	0.029603	0.027754	0.0286785	0.00130744	0.029603	0.027754	0.0286785	0.00130744
100	Sunflower Seed	Nuts and seeds	Bulk	NA	La Molinera SA de CV	None	<LoQ	<LoQ	<LoQ	<LoQ	<LoQ	<LoQ	<LoQ	<LoQ	<LoQ	<LoQ	<LoQ	<LoQ
101	Canned Tuna (Brand 1)	Seafood	Can with 100 g drained dough	Yellowfin tuna flakes, vegetable broth (water and pea fiber), and iodized salt. Contains: fish	Walmart. San Francisco 1621, Col del Valle Sur, Benito Juárez, 03100 Mexico City, CDMX	Can	9.361	11.101	10.231	1.23037	0.009361	0.011101	0.010231	0.00123037	0.009361	0.011101	0.010231	0.00123037
102	Canned Tuna (Brand 2)	Seafood	Can with 100 g drained dough	Yellowfin tuna flakes, water, vegetable broth (water, pea extract, carrot extract, and iodized salt). Contains: fish	Walmart. San Francisco 1621, Col del Valle Sur, Benito Juárez, 03100 Mexico City, CDMX	Lata	17.245	17.815	17.53	0.403051	0.017245	0.017815	0.01753	0.000403051	0.017245	0.017815	0.01753	0.000403051
103	Fresh Tuna	Seafood	1 steak	NA	Oceánides Pescados & Mariscos. La Nueva Viga	None	18.693	19.085	18.889	0.277186	0.018693	0.019085	0.018889	0.000277186	0.018693	0.019085	0.018889	0.000277186
104	Chamoy Candy	Snacks, sweets and desserts	Jar with 250 g	Water, tejocote preserve (tejocote pulp, water, alcohol, and sodium benzoate), added sugars (sugar), iodized alcohol, citric acid, chili powder, artificial coloring (Red 40), sodium benzoate as preservative and xanthan gum as stabilizer. "May contain soy and tartrazine.	Walmart. San Francisco 1621, Col del Valle Sur, Benito Juárez, 03100 Mexico City, CDMX	Plastic	<LoQ	<LoQ	<LoQ	<LoQ	<LoQ	<LoQ	<LoQ	<LoQ	<LoQ	<LoQ	<LoQ	<LoQ
105	Chewing Gum	Snacks, sweets and desserts	30 pieces of 5.1 g each (153 g total)	Added sugars (sugar, glucose and high fructose corn syrup), gum base, citric acid, flavorings, lecithin, glycerin, xanthan gum, allura red AC, sodium citrate and indigotine	Walmart. San Francisco 1621, Col del Valle Sur, Benito Juárez, 03100 Mexico City, CDMX	Plastic	<LoQ	<LoQ	<LoQ	<LoQ	<LoQ	<LoQ	<LoQ	<LoQ	<LoQ	<LoQ	<LoQ	<LoQ
106	Potato Chips (Brand 1)	Snacks, sweets and desserts	Bag with 160 g	Natural potato, vegetable oil, iodized salt (0.8%)	Bodega Aurrera. Av. Sta. Lucia 185, Alfonso XIII, Álvaro Obregón, 1419 Mexico City, CDMX	Plastic	31.738	27.036	29.387	3.32482	0.031738	0.027036	0.029387	0.00332482	0.031738	0.027036	0.029387	0.00332482
107	Potato Chips (Brand 2)	Snacks, sweets and desserts	Bag with 160 g	Potato, vegetable oil, iodized salt	Walmart. San Francisco 1621, Col del Valle Sur, Benito Juárez, 03100 Mexico City, CDMX	Plastic	43.34	39.551	41.4455	2.67923	0.04334	0.039551	0.0414455	0.00267923	0.04334	0.039551	0.0414455	0.00267923
108	Chocolate Bar	Snacks, sweets and desserts	Bag with 18g	Added sugars (sugar), cocoa mass, cocoa butter, milk solids, milk powder, vegetable fat, soy lectin, polyglycerol polyricinoleate and natural flavor. Contains: Milk and soy lectin. May contain: almond, hazelnut, peanut, gluten and nut	Walmart. San Francisco 1621, Col del Valle Sur, Benito Juárez, 03100 Mexico City, CDMX	Plastic	55.481	65.46	60.4705	7.05622	0.055481	0.06546	0.0604705	0.00705622	0.055481	0.06546	0.0604705	0.00705622
109	Chocolate Powder	Snacks, sweets and desserts	Bag with 160 g	Added sugars (sugar and corn syrup solids), cocoa (9. 4%) phosphorus (tribasic calcium phosphate), soy lecithin, sodium (sodium chloride), magnesium (magnesium oxide), vitamin C (L-ascorbic acid), maltodextrin, natural and artificial flavors (chocolate), iron (ferrous fumarate), vitamin E (dl-alpha tocopheryl acetate), zinc (zinc sulfate), niacin (nicotinamide), copper (copper gluconate), pantoth…	Walmart. San Francisco 1621, Col del Valle Sur, Benito Juárez, 03100 Mexico City, CDMX	Plastic	96.663	137.332	116.998	28.7573	0.096663	0.137332	0.116998	0.0287573	0.096663	0.137332	0.116998	0.0287573
110	Cocoa Powder	Snacks, sweets and desserts	Bulk	NA	La Molinera de Abastos SA de CV	None	281.117	297.872	289.495	11.8476	0.281117	0.297872	0.289494	0.0118476	0.281117	0.297872	0.289494	0.0118476
111	Dark Chocolate Bar	Snacks, sweets and desserts	41g Bar	Added sugars (sucrose), cocoa mass, cocoa butter, butterfat, cocoa (processed with alkali), soy lecithin, polyglycerol polyricinoleate, natural flavor, milk	Walmart. San Francisco 1621, Col del Valle Sur, Benito Juárez, 03100 Mexico City, CDMX	Plastic	29.08	29.719	29.3995	0.451841	0.02908	0.029719	0.0293995	0.000451841	0.02908	0.029719	0.0293995	0.000451841
112	Honey	Snacks, sweets and desserts	250 mL	NA	Sintos - Central de Abastos	Plastic	11.3	13.14	12.22	1.30108	0.0113	0.01314	0.01222	0.00130108	0.0113	0.01314	0.01222	0.00130108
113	Marzipan Candy	Snacks, sweets and desserts	12 pieces of 28 g each (336 g total)	Added sugars (sugar), peanuts and artificial flavoring	Walmart. San Francisco 1621, Col del Valle Sur, Benito Juárez, 03100 Mexico City, CDMX	Cardboard	23.05	22.167	22.6085	0.624375	0.02305	0.022167	0.0226085	0.000624375	0.02305	0.022167	0.0226085	0.000624375
114	Popsicle	Snacks, sweets and desserts	Bag with 140 g in 7 pallets	Added sugars (sugar, corn syrup), gum base (synthetic resin, calcium carbonate, microcrystalline wax, monogroup, ester), citric acid, artificial flavor, artificial color (Red 40). May contain: milk, soy	Walmart. San Francisco 1621, Col del Valle Sur, Benito Juárez, 03100 Mexico City, CDMX	Plastic	<LoQ	<LoQ	<LoQ	<LoQ	<LoQ	<LoQ	<LoQ	<LoQ	<LoQ	<LoQ	<LoQ	<LoQ
115	Pastries	Snacks, sweets and desserts	Bag with 130 g	Wheat flour (gluten), added sugars (sugar, dextrose), egg, vegetable fat and oil, yeast, margarine (vegetable fat and oil, sodium stearoyl lactylate, mono and diglycerides, iodized salt, natural and artificial flavor, cocoa, milk, mono and diglycerides, DATEM, calcium propionate, cellulose gum, guar gum, enzymes. Contains: gluten, soy, milk, egg. May contain: nut and sesame	Walmart. San Francisco 1621, Col del Valle Sur, Benito Juárez, 03100 Mexico City, CDMX	Plastic	27.014	29.524	28.269	1.77484	0.027014	0.029524	0.028269	0.00177484	0.027014	0.029524	0.028269	0.00177484
116	Sweet Cookie	Snacks, sweets and desserts	Bag with 8 pallets of 25 g each	Wheat flour, added sugars (sugar, high fructose syrup), vegetable oil, skim milk powder 0.6%, tricalcium phosphate, flavor enhancers (potassium chloride, disodium inosinate, sodium guanylate), iodized salt, artificial flavors, emulsifiers (propylene glycol esters of fatty acids, glycerol monostearate, sodium stearoyl lactylate, soy lecithin), starch, milk and egg based cookie gloss, monocalcium p…	Walmart. San Francisco 1621, Col del Valle Sur, Benito Juárez, 03100 Mexico City, CDMX	Plastic	20.924	14.94	17.932	4.23133	0.020924	0.01494	0.017932	0.00423133	0.020924	0.01494	0.017932	0.00423133
117	Tamarind Candy	Snacks, sweets and desserts	Bag with 3 pieces of 30 g each	Added sugars (sucrose, corn syrup), water, chili mix, iodized salt, citric acid, natural and artificial flavorings (tamarind and chili), xanthan gum, coloring (caramel class IV), soy lectin. Contains soy	Walmart. San Francisco 1621, Col del Valle Sur, Benito Juárez, 03100 Mexico City, CDMX	Plastic	21.318	18.24	19.779	2.17647	0.021318	0.01824	0.019779	0.00217647	0.021318	0.01824	0.019779	0.00217647
118	Tamarind Poblano Candy	Snacks, sweets and desserts	A casserole dish	NA	Dulces Mexicanos	None	8.447	10.045	9.246	1.12996	0.008447	0.010045	0.009246	0.00112996	0.008447	0.010045	0.009246	0.00112996
119	Tamarind Popsicle	Snacks, sweets and desserts	Bag with 8 pallets of 25 g each	Sugar, glucose, piquin chili, citric acid, and artificial flavor	Bodega Aurrera. Av. Sta. Lucia 185, Alfonso XIII, Álvaro Obregón, 1419 Mexico City, CDMX	Plastic	4.642	4.226	4.434	0.294156	0.004642	0.004226	0.004434	0.000294156	0.004642	0.004226	0.004434	0.000294156
120	Wheat Chips	Snacks, sweets and desserts	30 pieces of 5.1 g each (153 g total)	Wheat flour, vegetable oil, corn starch, seasoning (iodized salt, citric acid, silicon dioxide, and monosodium glutamate), sodium bicarbonate, and yellow 6. Contains gluten (wheat)	Walmart. San Francisco 1621, Col del Valle Sur, Benito Juárez, 03100 Mexico City, CDMX	Plastic	13.048	9.571	11.3095	2.45861	0.013048	0.009571	0.0113095	0.00245861	0.013048	0.009571	0.0113095	0.00245861
121	Jelly	Snacks, sweets and desserts	Bag with 120 g	Added sugars (sugar), greneine, citric acid, artificial flavorings, iodized salt, malic acid, tricalcium phosphate, and artificial coloring (tartrazine and allura red)	Walmart. San Francisco 1621, Col del Valle Sur, Benito Juárez, 03100 Mexico City, CDMX	Plastic	<LoQ	<LoQ	<LoQ	<LoQ	<LoQ	<LoQ	<LoQ	<LoQ	<LoQ	<LoQ	<LoQ	<LoQ
122	Instant Pasta Soup	Soup	Bag with 143 g	Fortified pasta (wheat semolina, ferrous sulfate, niacin, thiamine, riboflavin and folic acid), iodized salt, tomato, non-hydrogenated beef fat, corn starch, monosodium glutamate, sugar, flavorings, natural colorings (annatto and paprika oleoresin), onion, garlic, silicon dioxide, citric acid, spices, disodium inosinate and guanylate and non-hydrogenated chicken fat. Contains gluten	Walmart. San Francisco 1621, Col del Valle Sur, Benito Juárez, 03100 Mexico City, CDMX	Plastic	33.052	27.723	30.3875	3.76817	0.033052	0.027723	0.0303875	0.00376817	0.033052	0.027723	0.0303875	0.00376817
123	Canned Vegetable Soup	Soup	Can with 420 g	Water, mushrooms (16%), wheat flour, corn starch, hydrogenated vegetable oil, salt, concentrated chicken broth, seasonings, soy protein concentrate, monosodium glutamate, and spice. Contains: wheat (gluten) and soy. May contain: milk and sulfites	Bodega Aurrera. Av. Sta. Lucia 185, Alfonso XIII, Álvaro Obregón, 1419 Mexico City, CDMX	Can	<LoQ	<LoQ	<LoQ	<LoQ	<LoQ	<LoQ	<LoQ	<LoQ	<LoQ	<LoQ	<LoQ	<LoQ
124	Pasta Soup to Prepare	Soup	Bag with 200 g	Durum wheat semolina, iron, niacin, vitamin B1 (thiamine), vitamin B2 (riboflavin) and folic acid (folacin). Contains gluten	Bodega Aurrera. Av. Sta. Lucia 185, Alfonso XIII, Álvaro Obregón, 1419 Mexico City, CDMX	Plastic	34.7263	31.413	33.0697	2.34286	0.0347263	0.031413	0.0330697	0.00234286	0.0347263	0.031413	0.0330697	0.00234286
125	Broccoli "Brassica oleracea var. italica"	Vegetables	One Piece	NA	Fruit and Vegetable Distributor. Central de Abasto, Iztapalapa, Mexico.	None	47.33	43.793	45.5615	2.50104	0.04733	0.043793	0.0455615	0.00250104	0.04733	0.043793	0.0455615	0.00250104
126	Cabbage "Brassica oleracea var. capitata L."	Vegetables	One Piece	NA	Fruit and Vegetable Distributor. Central de Abasto, Iztapalapa, Mexico.	None	5.888	8.275	7.0815	1.68786	0.005888	0.008275	0.0070815	0.00168786	0.005888	0.008275	0.0070815	0.00168786
127	Carrot "Daucus carota subsp. sativus"	Vegetables	One Piece	NA	Greengrocer's. Central de Abastos	None	16.895	14.617	15.756	1.61079	0.016895	0.014617	0.015756	0.00161079	0.016895	0.014617	0.015756	0.00161079
128	Cauliflower "Brassica oleracea var. botrytis"	Vegetables	One Piece	NA	Central de Abastos	None	36.132	35.974	36.053	0.111723	0.036132	0.035974	0.036053	0.000111723	0.036132	0.035974	0.036053	0.000111723
129	Chard "Beta vulgaris var. cicla"	Vegetables	Bulk	NA	Fruit and Vegetable Distributor. Central de Abasto, Iztapalapa, Mexico.	None	67.1	48.532	57.816	13.1296	0.0671	0.048532	0.057816	0.0131296	0.0671	0.048532	0.057816	0.0131296
130	Chayote "Sechium edule"	Vegetables	One Piece	NA	Greengrocer's. Central de Abastos	None	<LoQ	<LoQ	<LoQ	<LoQ	<LoQ	<LoQ	<LoQ	<LoQ	<LoQ	<LoQ	<LoQ	<LoQ
131	Coriander "Coriandrum sativum"	Vegetables	Bulk	NA	Fruit and Vegetable Distributor. Central de Abasto, Iztapalapa, Mexico.	None	22.102	24.894	23.498	1.97424	0.022102	0.024894	0.023498	0.00197424	0.022102	0.024894	0.023498	0.00197424
132	Cucumber "Cucumis sativus"	Vegetables	One Piece	NA	Greengrocer's. Central de Abastos	None	41.884	39.409	40.6465	1.75009	0.041884	0.039409	0.0406465	0.00175009	0.041884	0.039409	0.0406465	0.00175009
133	Fresh Green Chili "Capsicum annuum 'Serrano'"	Vegetables	One Piece	NA	Greengrocer's. Central de Abastos	None	14.399	12.634	13.5165	1.24804	0.014399	0.012634	0.0135165	0.00124804	0.014399	0.012634	0.0135165	0.00124804
134	Green Bean "Phaseolus vulgaris"	Vegetables	Bulk	NA	Greengrocer's. Central de Abastos	None	6.743	4.941	5.842	1.27421	0.006743	0.004941	0.005842	0.00127421	0.006743	0.004941	0.005842	0.00127421
135	Jicama "Pachyrhizus erosus"	Vegetables	One Piece	NA	Productos F.M.M. Selectos	None	<LoQ	<LoQ	<LoQ	<LoQ	<LoQ	<LoQ	<LoQ	<LoQ	<LoQ	<LoQ	<LoQ	<LoQ
136	Mushrooms "Agaricus bisporus"	Vegetables	Five Pieces	NA	Fruit and Vegetable Distributor. Central de Abasto, Iztapalapa, Mexico.	None	52	57.987	54.9935	4.23345	0.052	0.057987	0.0549935	0.00423345	0.052	0.057987	0.0549935	0.00423345
137	Nopal Cactus "Opuntia ficus-indica L."	Vegetables	One Piece	NA	Fruit and Vegetable Distributor. Central de Abasto, Iztapalapa, Mexico.	None	15.867	16.862	16.3645	0.703571	0.015867	0.016862	0.0163645	0.000703571	0.015867	0.016862	0.0163645	0.000703571
138	Romaine Lettuce "Lactuca sativa l. var. longifolia"	Vegetables	One Piece	NA	Fruit and Vegetable Distributor. Central de Abasto, Iztapalapa, Mexico.	None	393.64	276.962	335.301	82.5038	0.39364	0.276962	0.335301	0.0825038	0.39364	0.276962	0.335301	0.0825038
139	Saladet Tomatoes "Solanum lycopersicum"	Vegetables	One Piece	NA	Greengrocer's. Central de Abastos	None	105.213	84.994	95.1035	14.297	0.105213	0.084994	0.0951035	0.014297	0.105213	0.084994	0.0951035	0.014297
140	Oyster Mushroom "Pleorotus ostreatus"	Vegetables	Bulk	NA	Fruit and Vegetable Distributor. Central de Abasto, Iztapalapa, Mexico.	None	611.521	537.608	574.564	52.2644	0.611521	0.537608	0.574564	0.0522644	0.611521	0.537608	0.574564	0.0522644
141	Spinach "Spinacia oleracea"	Vegetables	Bulk	NA	Fruit and Vegetable Distributor. Central de Abasto, Iztapalapa, Mexico.	None	45.662	53.841	49.7515	5.78343	0.045662	0.053841	0.0497515	0.00578343	0.045662	0.053841	0.0497515	0.00578343
142	White Onion "Allium cepa"	Vegetables	One Piece	NA	Greengrocer's. Central de Abastos	None	23.153	21.745	22.449	0.995606	0.023153	0.021745	0.022449	0.000995606	0.023153	0.021745	0.022449	0.000995606
143	Zucchini "Cucurbita pepo L. "	Vegetables	One Piece	NA	Greengrocer's. Central de Abastos	None	22.08	28.346	25.213	4.43073	0.02208	0.028346	0.025213	0.00443073	0.02208	0.028346	0.025213	0.00443073

## Sheet: FigureS1
	Abbreviations: BF: Baby Food, ^Sixteen foodstuff items were not included because they had a value <LOD or <LoQ for all countries (Candy; Jelly, Pork, Lime, Apple, Grapefruit, Grapes, Vegetable oil, Cream, Margarine, Mayonnaise, Milk, Yogurt, Broth chicken, Carbonated soda, and Cheese). From these food items, the U.K. had no information on Lemon, Mayonnaise and Broth Chicken. The following mexican…
